# Supplementary material for: Multi-tissue Siberian sturgeon RNA sequencing data
Source: Data Brief. 2020 Jun 7;31:105820. doi: 10.1016/j.dib.2020.105820 (PMC7306608; doi:10.1016/j.dib.2020.105820)
Supplement: Supplementary file 1 [file mmc1.xml]

<?xml version="1.0" encoding="utf-8" standalone="no"?>
<data>
  <datasets>
    <author>vizziano@gmail.com;vizziano@fcien.edu.uy</author>
    <type>0</type>
    <dataset>
      <value>6</value>
      <reason>Other (please explain)</reason>
      <comments>https://dataview.ncbi.nlm.nih.gov/object/PRJNA589958?reviewer=ik54sg8njqstt0j9psepieaona</comments>
    </dataset>
  </datasets>
</data>
